# Supplementary material for: Xanthine Derivatives Reveal an Allosteric Binding Site in Methylenetetrahydrofolate Dehydrogenase 2 (MTHFD2)
Source: J Med Chem. 2021 Aug 2;64(15):11288–301. doi: 10.1021/acs.jmedchem.1c00663 (PMC8389891; doi:10.1021/acs.jmedchem.1c00663)
Supplement: Supplementary file 2 — jm1c00663_si_002.csv [file jm1c00663_si_002.csv]

Compound	SMILE	MTHFD2 IC50 (μM)	MTHFD1 IC50 (μM)
3	O[C@@H]1CC[C@@H](NC2=NC(N(C)C3=O)=C(N2C)C(N3CC4=CC(Cl)=C(Cl)C=C4)=O)CC1	4.0 ± 0.1	>10
9	O=C(N(C)C1=C2N(C)C(NC3=NC(CCC(O)=O)=NC(C)=C3)=N1)N(C2=O)CC4=CC(C(Cl)=CC=C5)=C5N4	0.69 ± 0.04	>10
10	O=C(N(C)C1=C2N(C)C(NC3=CC=C(C(O)=O)C=C3)=N1)N(C2=O)CC4=CC=C(Cl)C(Cl)=C4	>10	>10
12	O=C(N(C)C1=C2N(C)C(NC3=CC=C(C(N[C@@H](CC(O)=O)C(O)=O)=O)C=C3)=N1)N(C2=O)CC4=CC=C(Cl)C(Cl)=C4	0.91 ± 0.29	>10
15	O=C(C(N(C)C(NC1=CC=C(C(N[C@@H](CCC(O)=O)C(O)=O)=O)C=C1)=N2)=C2N(C)C3=O)N3CC4=CC=C(Cl)C(Cl)=C4	0.78 ±0.10	>10
13	O=C(N(C)C1=C2N(C)C(NC3=CC=C(C(N[C@@H](CCC(O)=O)C(O)=O)=O)C=C3)=N1)N(C2=O)CC4=CC(C(Cl)=CC=C5)=C5N4	0.19 ± 0.01	>10
11	O=C(N(C)C1=C2N(C)C(NC3=CC=C(C(N[C@@H](CC(O)=O)C(O)=O)=O)C=C3)=N1)N(C2=O)CC4=CC=CC=C4	>10	>10
14	O=C(N(C)C1=C2N(C)C(NC3=CC=C(C(N[C@@H](CCC(O)=O)C(O)=O)=O)C=C3)=N1)N(C2=O)CC4=CC=CC=C4	>10	>10
17	ClC1=C(Cl)C=C(CN(C(N(C)C(NC(NC2=CC=C(C(O)=O)C=C2)=O)=C3)=O)C3=O)C=C1	6.21 ± 0.4	>10
18	ClC1=C(Cl)C=C(CN(C(N(C)C(NC(NC2=CC=C(C(N[C@H](C(O)=O)CCC(O)=O)=O)C=C2)=O)=C3)=O)C3=O)C=C1	0.78 ± 0.11	>10
20	O=C(N(CC1=CC=C(Cl)C(Cl)=C1)C2=O)NC3=C2C=C(C(N[C@H](C(O)=O)CCC(O)=O)=O)C=C3	>10	>10
21	NC1=NC([H])=NC(O)=C1NC(NC2=CC=C(C(N[C@@H](CCC(O)=O)C(O)=O)=O)C=C2)=O	8.33 ± 2.19	>10
